# Supplementary material for: Menadione as Antibiotic Adjuvant Against P. aeruginosa: Mechanism of Action, Efficacy and Safety
Source: Antibiotics (Basel). 2025 Feb 7;14(2):163. doi: 10.3390/antibiotics14020163 (PMC11851977; doi:10.3390/antibiotics14020163)
Supplement: Supplementary file 1 [file antibiotics-14-00163-s001.zip]

Archive with 1 entries (1 files):
- antibiotics-3447939-supplementary.pdf
